# Supplementary material for: Identification and genomic characterization of Pseudomonas spp. displaying biocontrol activity against Sclerotinia sclerotiorum in lettuce
Source: Front Microbiol. 2024 Mar 7;15:1304682. doi: 10.3389/fmicb.2024.1304682 (PMC10955138; doi:10.3389/fmicb.2024.1304682)
Supplement: Supplementary file 1 [file Table_1.XLSX]

## Sheet: Table 1
Table S1. List of the 35 sequenced Pseudomonas strains isolated in Zboralski et al. (2022) used in this study for comparative bioinformatic analysis.
Phylogenomic group	Phylogenomic subgroup	Species name	Strain	GenBank accession number
P. fluorescens	P. koreensis	P. atacamensis	B21-045	CP087171
		P. atacamensis	B21-050	CP087167
		P. atacamensis	B21-026	CP087187
		P. siliginis	B21-063	CP087186
		P. moraviensis	B21-039	CP087177
		Pseudomonas sp.	B21-041	CP087175
		Pseudomonas sp.	B21-051	CP087166
		Pseudomonas sp.	B21-021	CP087192
	P. mandelii	Pseudomonas sp.	B21-015	CP087196
		Pseudomonas sp.	B21-048	CP087168
		Pseudomonas sp.	B21-017	CP087194
		Pseudomonas sp.	B21-019	CP087193
	P. jessenii	P. laurylsulfatiphila	B21-025	CP087188
	P. corrugata	P. brassicacearum	B21-016	CP087195
		Pseudomonas sp.	B21-010	CP087198
		P. canavaninivorans	B21-020	CP102179
		Pseudomonas sp.	B21-028	CP087184
	P. fluorescens	P. rhodesiae	B21-046	CP087170
	P. protegens	P. protegens	B21-024	CP087189
		P. protegens	B21-030	CP087182
P. putida		Pseudomonas sp.	B21-009	CP087199
		Pseudomonas sp.	B21-035	CP087179
		Pseudomonas sp.	B21-032	CP087180
		Pseudomonas sp.	B21-012	CP087197
		P. donghuensis	B21-042	CP087174
		P. donghuensis	B21-043	CP087173
		P. wadenswilerensis	B21-022	CP087191
		“P. qingdaonensis”	B21-036	CP087178
		Pseudomonas sp.	B21-023	CP087190
		Pseudomonas sp.	B21-044	CP087172
		P. sichuanensis	B21-027	CP087185
		P. sichuanensis	B21-052	CP087165
		P. kermanshahensis	B21-031	CP087181
		“P. capeferrum”	B21-047	CP087169
		P. putida	B21-029	CP087183
