# Supplementary material for: Identification and genomic characterization of Pseudomonas spp. displaying biocontrol activity against Sclerotinia sclerotiorum in lettuce
Source: Front Microbiol. 2024 Mar 7;15:1304682. doi: 10.3389/fmicb.2024.1304682 (PMC10955138; doi:10.3389/fmicb.2024.1304682)
Supplement: Supplementary file 2 [file Table_2.XLSX]

## Sheet: Feuil1
Table S2. Genomic features of the nine antagonistic Pseudomonas strains under study.
	PacBio sequencing						Flye assembly					PGAP annotation				Accession numbers
Strains	# nucleotides (Gb)	depth (x)	# raw reads	average read length (pb)	# reads >= 10kb	% reads >= 10kb	Genome size (Mb)	GC (%)	coverage (x)	Complete	# contigs	# CDSs	# pseudogenes	# rRNA	# tRNA	GenBank	SRA
B21-053	0.825466	115.879	210098	3928.96	16479	0.0784348	7.1235	0.595	99	yes	1	6317	101	19	70	CP087205	SRR16950009
B21-054	1.69469	247.207	414354	4089.95	35082	0.0846667	6.85534	0.605	225	yes	1	5897	101	16	66	CP087204	SRR16950008
B21-055	2.58149	385.364	498124	5182.42	64782	0.130052	6.69883	0.603	337	yes	2	5996	119	16	66	CP102177, CP102178	SRR16950007
B21-056	1.0549	163.584	298358	3535.7	16137	0.054086	6.44872	0.609	142	yes	1	5571	76	16	65	CP087203	SRR16950006
B21-058	1.46759	228.367	404226	3630.62	26007	0.0643378	6.42646	0.614	202	yes	1	5596	110	19	69	CP087202	SRR16950005
B21-059	1.3387	197.214	305629	4380.13	32165	0.105242	6.78803	0.623	174	yes	1	5973	85	16	70	CP087201	SRR16950004
B21-060	4.83668	788.916	736602	6566.2	143784	0.195199	6.13079	0.614	722	yes	1	5267	48	16	66	CP102176	SRR16950003
B21-061	2.47312	397.666	446428	5539.8	63326	0.14185	6.2191	0.605	358	yes	1	5410	84	16	65	CP102175	SRR16950002
B21-062	4.0731	619.271	2100873	1938.77	28571	0.0135996	6.57725	0.604	538	yes	1	5722	126	16	65	CP087200	SRR16950001
